# Supplementary material for: Comparative Efficacy of Extracorporeal Versus Conventional Cardiopulmonary Resuscitation in Adult Refractory Out-of-Hospital Cardiac Arrest: A Retrospective Study at a Single Center
Source: J Clin Med. 2025 Jan 15;14(2):513. doi: 10.3390/jcm14020513 (PMC11765839; doi:10.3390/jcm14020513)
Supplement: Supplementary file 1 [file jcm-14-00513-s001.zip]

Archive with 1 entries (1 files):
- jcm-3348151-supplementary.pdf
